# Supplementary material for: A Cationic Zn-Phthalocyanine Turns Alzheimer’s Amyloid β Aggregates into Non-Toxic Oligomers and Inhibits Neurotoxicity in Culture
Source: Int J Mol Sci. 2024 Aug 16;25(16):8931. doi: 10.3390/ijms25168931 (PMC11354870; doi:10.3390/ijms25168931)
Supplement: Supplementary file 1 [file ijms-25-08931-s001.zip]

Archive with 2 entries (2 files):
- Supplemental figure legends-A beta cZnPc paper.pdf
- Supplemental figures.pptx
